# Supplementary material for: The Smk1 MAPK and Its Activator, Ssp2, Are Required for Late Prospore Membrane Development in Sporulating Saccharomyces cerevisiae
Source: J Fungi (Basel). 2021 Jan 14;7(1):53. doi: 10.3390/jof7010053 (PMC7828665; doi:10.3390/jof7010053)
Supplement: Supplementary file 1 [file jof-07-00053-s001.zip]

Archive with 2 entries (2 files):
- Durant Roesner Table S1.pdf
- __MACOSX/._Durant Roesner Table S1.pdf
